# Supplementary material for: Efficient Red Electroluminescent Copper Complexes with Fluorination-Balanced Dual Emission
Source: Research (Wash D C). 2026 Jan 14;9:1088. doi: 10.34133/research.1088 (PMC12799920; doi:10.34133/research.1088)
Supplement: Supplementary 1 — Figs. S1 to S65 Tables S1 to S12 [file research.1088.f1.zip]

Archive with 50 entries (50 files):
- Fig.S23.ai
- Fig.S24.ai
- Fig.S25.ai
- Fig.S26.ai
- Fig.S27.ai
- Fig.S28.ai
- Fig.S29.ai
- Fig.S30.ai
- Fig.S31.ai
- Fig.S32.ai
- Fig.S33.ai
- Fig.S34.ai
- Fig.S35.ai
- Fig.S36.ai
- Fig.S37.ai
- Fig.S38.ai
- Fig.S39.ai
- Fig.S40.ai
- Fig.S41.ai
- Fig.S42(a).ai
- Fig.S42(b).ai
- Fig.S42(c).ai
- Fig.S43.ai
- Fig.S44.ai
- Fig.S45.ai
- Fig.S46(a).ai
- Fig.S46(b).ai
- Fig.S46(c).ai
- Fig.S47(a).ai
- Fig.S47(b).ai
- Fig.S47(c).ai
- Fig.S51.ai
- Fig.S52.ai
- Fig.S53.ai
- Fig.S54.ai
- Fig.S55.ai
- Fig.S56.ai
- Fig.S57.ai
- Fig.S58.ai
- Fig.S59.ai
- Fig.S60.ai
- Fig.S61.ai
- Fig.S62.ai
- Fig.S63.ai
- Fig.S64.ai
- Fig.S65(a).ai
- Fig.S65(b).ai
- Fig.S65(c).ai
- Research-Supplemental Information.docx
- Scheme S1.ai
